# Supplementary material for: Non-vernalization Flowering and Seed Set of Cabbage Induced by Grafting Onto Radish Rootstocks
Source: Front Plant Sci. 2019 Jan 10;9:1967. doi: 10.3389/fpls.2018.01967 (PMC6335391; doi:10.3389/fpls.2018.01967)
Supplement: Supplementary file 2 [file Table_1.xlsx]

## Sheet: Supplemental Table1
	Table S1. Data set for the calculation of total leaf area of rootstock plants
	Species	Cultiver/Accession name	Number of leaves left on rootstock plant (Ln)z		Size of largest leafz			Assumed total area of leaves left on rootstock plant （La, cm2/plant）z,y
					Length (Ll)	Width (Lw)
	B. oleracea var. capitata	Watanabe-seiko No.1 (NVstock)	4.6±0.8		16.1±2.9	8.7±1.4		287.2±67.8
	B. oleracea var. albograbra	Kairan #1	6.4±1.7		19.9±2.2	9.5±1.8		425.4±114.3
		Kairan #2	7.0±1.2		20.2±2.6	9.9±0.6		456.7±51.6
	R. sativus var. longipinnatus	Osaka-shijunichi	4.4±1.3		22.4±3.2	6.4±1.4		226.8±96.2
		Wakayama	4.3±1.0		23.2±4.2	7.4±1.7		258.3±109.6
		Shinshu-jidaikon	5.0±1.4		22.4±2.3	7.1±1.3		266.1±88.2
		Hayabutori-shogoin	3.9±0.9		17.4±1.7	5.1±0.6		149.2±22.9
	R. sativus var. caudatus	Rat's tail-CH	6.5±2.2		26.6±2.3	10.7±1.9		528.5±227.3
		Rat's tail-G2 (2℃. 0 days)	5.2±1.3		21.9±2.9	9.4±1.6		342.5±148.4
		Rat's tail-G2 (2℃, 3 days)	3.3±0.5		15.9±2.3	5.4±0.4		133.1±16.3
		Rat's tail-G4	5.9±1.3		27.2±5.3	9.9±3.1		496.9±277.4
	zMean±SD, yLeaf area of each stock plant was calculated by using the regression equation (Chinese kale: La = 0.2357×Ln×Ll×Lw +128.65, radish: La = 0.2407×Ln×Ll×Lw + 65.609, Fig. S1), and then the average of cultivers/accessions were calculated.
