# Supplementary material for: Non-vernalization Flowering and Seed Set of Cabbage Induced by Grafting Onto Radish Rootstocks
Source: Front Plant Sci. 2019 Jan 10;9:1967. doi: 10.3389/fpls.2018.01967 (PMC6335391; doi:10.3389/fpls.2018.01967)
Supplement: Supplementary file 3 [file Table_2.xlsx]

## Sheet: Supplemental Table2
Table S2. Primer sets used for real-time RT-PCR and cDNA sequencing
Gene	Accession Number	Forward Primer (5'-3')	Reverse Primer (5'-3')	Product Size (bp)y	Purpose	Real-time PCR efficiencyx
BoFLC3	XM_013773027.1	GAAGAGAATCAGGCTTTGGCT	GATTTTTAATTTCAGCCCCGTCT	163	real-time RT-PCR	100.6
BoFLC4z	KU521322.1	GTAAGCTTGTGGAATCAAATTCTGA	GGCTATCAACAAGCTTCAACAATAG	129	real-time RT-PCR	100.8
BoFT.C2z	XM_013764059.1	GTTACTTATGGCCAAAGAGAGGTG	GAAGATATTCTCGGAGGTGAGGATTG	172	real-time RT-PCR	109.9
BoFT.C6z	XM_013735380.1	ATACGGCCAAAGAGAGGTGAC	ATGGAGATATTCTCGTAGGTGCGG	169	real-time RT-PCR	99.7
BoSOC1	XM_013774872.1	CTCTGATCATCTTCTCTCCTAAGG	TGCCTTCTCCCAAGAGTTTACG	216	real-time RT-PCR	101.4
BoActin	XM_013753106.1	GCGGACCGTATGAGCAAAGA	ACCTGCCTCATCATACTCAGC	171	real-time RT-PCR	100.3
RsFT	XM_018614776.1	GGACGAAGAAGTTAGATGAGCCTC	CATTGCTCGTATAGTAAAAGGCTTC	109	real-time RT-PCR	103.4
RsActin	XM_018637077.1	ACAACACCATGCTCAATAGG	ATCATGGTGTCATGGTTGGG	109	real-time RT-PCR	100
RsFT	XM_018614776.1	TCAGAAACCTCCTGTTTGTT	CCCTCGGATTTATTTAATACATATA	704	cDNA sequencing	-
BoFT.C6	XM_013735380.1	CAGAAACCACCTGTTTGTTTTAGA	GTAAAAACACTCTCATTTGTTTCCC	731	cDNA sequencing	-
z Primer sequences obtained from Irwin et al.(2016)
y Product size is based on cDNA
x Real-time PCR efficiency of each primer set are the mean value of 4-6 independent standerd curve analysis. Efficiency = {10(-1/slope)-1} ×100.
