# Supplementary material for: Non-vernalization Flowering and Seed Set of Cabbage Induced by Grafting Onto Radish Rootstocks
Source: Front Plant Sci. 2019 Jan 10;9:1967. doi: 10.3389/fpls.2018.01967 (PMC6335391; doi:10.3389/fpls.2018.01967)
Supplement: Supplementary file 4 [file Table_3.xlsx]

## Sheet: Supplemental Table3
Table S3. Days to flower opening after flower bud appearance
Scion	Stock	Days to flower opening after flower bud appearancez
Watanabe-seiko No.1	Hayabutori-shogoin	30
	Rat's tail-CH	10, 10
	Rat's tail-G2 (2℃3d)	10, 11, 13, 23
zOnly the data of a part of flowered scions are presented because of lack of mesurement.
