# Supplementary material for: Non-vernalization Flowering and Seed Set of Cabbage Induced by Grafting Onto Radish Rootstocks
Source: Front Plant Sci. 2019 Jan 10;9:1967. doi: 10.3389/fpls.2018.01967 (PMC6335391; doi:10.3389/fpls.2018.01967)
Supplement: Supplementary file 5 [file Table_4.xlsx]

## Sheet: Supplemental Table4
Table S4. Flowering respense of "Kinkei No.201" and "Red cabbage" cabbage grafted on "Rat's tail-CH" rootstocksZ
Scion	Rootstock	Number of successful grafting (plant/plant)	Percentage of scions with flower bud (plant/plant)	Days to flower bud appearancey
Kinkei-No.201	Rat's tail-CH	12/13	33% (4/12)	53.3±4.3
Red cabbage	Rat's tail-CH	6/6	33% (2/6)	44.0±8.0
zData were collected at 60 days after grafting． yMean±SD.
